# Supplementary material for: Modulation of Skin Inflammatory Responses by Aluminum Adjuvant
Source: Pharmaceutics. 2023 Feb 8;15(2):576. doi: 10.3390/pharmaceutics15020576 (PMC9966661; doi:10.3390/pharmaceutics15020576)
Supplement: Supplementary file 1 [file pharmaceutics-15-00576-s001.zip]

Archive with 1 entries (1 files):
- pharmaceutics-2178278-supplementary.pdf
